# Supplementary material for: Genomic diversity across the Rickettsia and ‘Candidatus Megaira’ genera and proposal of genus status for the Torix group
Source: Nat Commun. 2022 May 12;13:2630. doi: 10.1038/s41467-022-30385-6 (PMC9098888; doi:10.1038/s41467-022-30385-6)
Supplement: Supplementary file 5 — Supplementary Data 1 [file 41467_2022_30385_MOESM5_ESM.xlsx]

## Sheet: READ ME
	Welcome to the supplementary tables!
	Here you will find all metadata for genomes as well as some extra metabolic data
	Yellow tabs contain:
	> accessions and species information for all whole genomes used
	> brief details on hosts and environment for new genomes described in this study
	> metadata such as N50s and genome lengths for all new genomes
	> completeness scores and assembly levels for all genomes
	> information on where all the published genomes were used in this study
	> taxonomy calculations from GTDBtk
	Red tabs contain:
	> Phi scores from reticulate analysis for all core genome clusters extracted from the pangenome aswell as their associated COG and KEGG functions
	> Functional enrichemnt tables exploring the association of different metabolic functions with different groups of bacteria

## Sheet: Current-study-genomes
Symbiont and host metadata for all new genomes assembled used across all figures
Strain Name	Bacteria Biosample Accession	Group	Assembly level	CheckM Completeness	CheckM Contamination	CheckM Strain heterogeneity	Number of contigs	total length	Coverge	gc content	N50	Host order	Host name	Host accession	Biosample Accession	Host ecology	Host Life History
Blapp1	SAMN21822536	Belli	Draft	98.58	0	0	171	1266633	99	0.31986	9933	Coleoptera	Bembidion lapponicum	SRR2939026	SAMN04276907	Riparian	predator
Btrans1	SAMN21822537	Belli	Draft	93.6	0	0	249	1417452	134	0.319386	10227	Coleoptera	Bembidion nr. transversale OSAC:DRMaddison DNA3205	SRR2939019	SAMN04276913	Riparian	predator
Choog2	SAMN21822538	Belli	Draft	100	0	0	16	1357829	298	0.316086	250958	Phthiraptera	Columbicola hoogstraali	SRR3161968	SAMN04103812	Terrestrial	parasite, feather louse
Cmasu2	SAMN21822539	Transitional	Draft	94.79	0	0	196	1295004	43	0.32515	11336	Hymenoptera	Ceroptres masudai	ERR1359254	SAMEA3930560	Terrestrial	gall wasp
Dallo3	SAMN21822540	Belli	Draft	93.13	0.95	66.67	196	990679	250	0.321624	6330	Hymenoptera	Diachasma alloeum	SRR2043491	SAMN03701895	Fruit Trees	parasitoid
Drufa1	SAMN21822541	Belli	Draft	99.53	0	0	14	1364611	225	0.316407	189750	Phthiraptera	Degeeriella rufa	SRR5088467	SAMN05930901	Terrestrial	parasite, feather louse
Earac4	SAMN21822542	Transitional	Draft	94.79	0	0	96	1350066	26	0.324349	24590	Coleoptera	Ecitomorpha arachnoides	SRR5259840	SAMN06339309	Terrestrial	omnivore
Econn1	SAMN21822543	Transitional	Draft	90.92	1.18	0	238	1070326	8	0.32295	5466	Coleoptera	Eriopis connexa	SRR5651504	SAMN06761693	Terrestrial	predator
Gbili3	SAMN21822544	torix limoniae	Draft	96.52	0	0	171	1188102	39	0.330178	11518	Diptera	Gnoriste bilineata	SRR5176627	SAMN06230010	Terrestrial (damp)	detritivore
Gdoso1	SAMN21822545	Belli	Draft	99.05	0	0	34	1420758	348	0.316367	73886	Lepidoptera	Graphium doson	SRR4346295	SAMN05712511	Riparian, moist forest	herbivore
Lappe3	SAMN21822558	torix limoniae	Draft	93.43	0.32	50	122	1368980	209	0.328498	18535	Coleoptera	Labidopullus appendiculatus	SRR6004191	SAMN07451678	Rove beetles are often riparian and many have aquatic larval stages	associated with ants
Lappe4	SAMN21822559	torix limoniae	Draft	93.36	1.18	0	154	1332357	41	0.327319	12012	Coleoptera	Labidopullus appendiculatus	SRR6004191	SAMN07451678	Rove beetles are often riparian and many have aquatic larval stages	associated with ants
MegCarteria	SAMN21822546	megaira	Draft	98.58	3.32	18.18	72	1298707	330	0.337684	32914	Chlamydomonadales	Carteria cerasiformis	SRR16018515	SAMN21529905	Freshwater rivers, streams and lakes	Autotroph
MegNEIS296	SAMN21822563	megaira	Complete	98.58	3.32	0	2	1532409	107	0.33865	1448425	Mesostigmales	Mesostigma viride	SRR8439255, SRX5120346	SAMN10587601	Freshwater rivers, streams and lakes	Autotroph
moomin	SAMN21822560	torix moomin	Draft	100	1.18	0	204	1137559	540	0.305252	7216	Trombidiformes	Bryobia graminum	SRR15410508	SAMN20500783	Terrestrial, grasslands	Cell content feeder
Ofont3	SAMN21822547	Adalia	Draft	94	1.66	100	91	1529137	7311	0.31947	22773	Coleoptera	Omalisus fontisbellaquei	SRR8133482	SAMN10345862	Wet Meadows	Predator
Oopac6	SAMN21822548	Rhyzobius	Draft	99.05	0.47	0	181	1497231	22	0.344495	14164	Coleoptera	Oxypoda opaca	SRR5176940	SAMN06230979	Terrestrial	Omnivore, fungivore
Pante1	SAMN21822549	torix limoniae	Draft	97.16	0.16	0	70	1472610	172	0.329526	33840	Coleoptera	Pseudomimeciton antennatum	SRR5170144	SAMN06218158	Rove beetles are often riparian and many have aquatic larval stages	associated with ants
Pfluc4	SAMN21822550	SFG	Draft	99.59	0	0	7	1251895	54	0.323465	252665	Phthiraptera	Proechinophthirus fluctus	SRR5308138	SAMN03360968	Marine, Coastal	blood parasite of seals
Ppec13	SAMN21822551	Meloidae	Draft	99.53	0	0	90	1426047	4523	0.336301	26987	Coleoptera	Pyrocoelia pectoralis	SRR5882025	SAMN07357072	Wet Meadows	predator
Psono2	SAMN21822552	torix limoniae	Draft	97.63	0.47	0	163	1492063	91	0.328361	17497	Coleoptera	Platyusa sonomae	SRR5909600	SAMN07461352	Rove beetles are often riparian and many have aquatic larval stages	associated with ants, microhabitat unknown
RiCimp	SAMN21822561	torix limoniae	Complete	97.63	1.9	0	3	1566468	18	0.32825	1469631	Diptera	Culicoides impunctatus	SRR16018513, SRR16018514	SAMN21530240	Riparian, marshes	adults feed on nectar, females take blood meals, larvae are detritivores
RiClec	SAMN21822562	torix leech	Complete	99.05	1.18	0	1	1611726	52	0.328265	1611726	Hemiptera	Cimex lectularius	SRR16018511, SRR16018512	SAMN21530241	Terrestrial	Blood parasite
RiTSETSE	SAMN21822553	Transitional	Draft	94.08	0.47	0	172	1451997	104	0.324724	14117	Diptera	Glossina mortisans submortisans	SRR14633898	SAMN05860851	Terrestrial	Blood parasite
S2	SAMN21822554	torix limoniae	Draft	95.26	0.16	0	103	1251484	42	0.327744	21286	Trichoptera	Sericostoma	SRR5367914	SAMN06626999	Freshwater rivers, streams and lakes	detritivore, eat leaf litter
Sanch3	SAMN21822555	Belli	Draft	99.05	0	0	181	1487154	304	0.316473	16267	Hemiptera	Stiretrus anchorago	SRR5168443	SAMN05580311	Grassland	predator
Slati1	SAMN21822556	Transitional	Draft	98.58	0	0	109	1301763	81	0.325009	17604	Coleoptera	Sceptobius lativentris	SRR5909496	SAMN07461286	Terrestrial	omnivore, symbiont of ants
Ssp4	SAMN21822557	torix limoniae	Draft	95.73	0.63	0	87	1231013	1352	0.327753	21080	Trichoptera	Sericostoma sp. HW-2014	SRR5378821	SAMN06627011	Freshwater rivers, streams and lakes	detritivore, eat leaf litter

## Sheet: Previously Published genomes
Accession, completion scores and useage information for published genomes used in figures 1, 2, 3, 4 and 5, and supplementary figures 1, 2, 3, 4 and 6
Strain Name	Bacteria Accession	Group	Completeness	Contamination	Strain heterogeneity	number of chromosomes/contigs	number of plasmids	number of unplaced contigs	Assembly level	total contigs	Passed QC for use in the pangenome and phylogeny?	Used as the group example in metabolic analysis?
Rickettsia conorii str. Malish 7	GCA_000007025.1	SFG	99.46	0.33	0	1	0	0	Complete Genome		yes	yes
Rickettsia typhi str. Wilmington	GCA_000008045.1	Typhus	99.66	0.33	0	1	0	0	Complete Genome		yes	yes
Rickettsia felis URRWXCal2	GCA_000012145.1	Transitional	100	0.47	0	1	2	0	Complete Genome		yes	yes
Rickettsia bellii RML369-C	GCA_000012385.1	belli	100	0	0	1	0	0	Complete Genome		yes	yes
Rickettsia canadensis str. McKiel	GCA_000014345.1	canadensis	99.53	0	0	1	0	0	Complete Genome		yes	yes
Rickettsia massiliae MTU5	GCA_000016625.1	SFG	99.59	0.08	0	1	1	0	Complete Genome		yes	no
Rickettsia rickettsii str. Iowa	GCA_000017445.3	SFG	99.59	0	0	1	0	0	Complete Genome		yes	no
Rickettsia akari str. Hartford	GCA_000018205.1	Transitional	100	0	0	1	0	0	Complete Genome		yes	no
Rickettsia rickettsii str. 'Sheila Smith'	GCA_000018225.1	SFG	99.59	0	0	1	0	0	Complete Genome		yes	no
Rickettsia bellii OSU 85-389	GCA_000018245.1	Belli	99.04	0	0	1	0	0	Complete Genome		yes	no
Rickettsia peacockii str. Rustic	GCA_000021525.1	SFG	99.49	0.23	0	1	1	0	Complete Genome		yes	no
Rickettsia prowazekii str. Rp22	GCA_000022785.1	Typhus	99.59	0.33	0	1	0	0	Complete Genome		yes	no
Rickettsia africae ESF-5	GCA_000023005.1	SFG	99.59	0.33	0	1	1	0	Complete Genome		yes	no
Rickettsia endosymbiont of Ixodes scapularis	GCA_000160735.1	scapularis	91.43	3.14	13.33	1	4	15	Chromosome	135	no	no
Rickettsia sibirica 246	GCA_000166935.1	SFG	99.54	0	0	1	0	0	Chromosome		yes	no
Rickettsia prowazekii str. Madrid E	GCA_000195735.1	Typhus	99.59	0.33	0	1	0	0	Complete Genome		yes	no
Rickettsia heilongjiangensis 054	GCA_000221205.1	SFG	99.59	0.33	0	1	0	0	Complete Genome		yes	no
Rickettsia slovaca 13-B	GCA_000237845.1	SFG	99.59	0.08	0	1	0	0	Complete Genome		yes	no
Rickettsia sibirica subsp. sibirica BJ-90	GCA_000246715.2	SFG	99.32	0.33	0	0	0	8	Contig	8	yes	no
Rickettsia sibirica subsp. mongolitimonae HA-91	GCA_000247625.2	SFG	99.17	0	0	0	0	21	Contig	21	yes	no
Rickettsia slovaca str. D-CWPP	GCA_000252365.1	SFG	99.59	0.08	0	1	0	0	Complete Genome		yes	no
Rickettsia helvetica C9P9	GCA_000255355.1	Helvetica	98.51	0.47	0	1	1	0	Chromosome		yes	yes
Rickettsia conorii subsp. indica ITTR	GCA_000257435.1	SFG	99.4	0.33	0	0	0	10	Contig	10	yes	no
Rickettsia conorii subsp. caspia A-167	GCA_000261325.1	SFG	99.11	0.33	0	0	0	25	Contig	25	yes	no
Rickettsia honei RB	GCA_000263055.1	SFG	99.35	0.08	0	0	0	11	Contig	11	yes	no
Rickettsia conorii subsp. israelensis ISTT CDC1	GCA_000263815.1	SFG	98	0.33	0	0	0	33	Contig	33	yes	no
Rickettsia sp. MEAM1 (Bemisia tabaci)	GCA_000265225.2	Belli	98.1	0.47	0	0	0	219	Contig	219	yes	no
Rickettsia australis str. Phillips	GCA_000273745.1	Transitional	99.53	0	0	0	1	58	Contig	59	yes	no
Rickettsia prowazekii str. Chernikova	GCA_000277165.1	Typhus	99.59	0.33	0	1	0	0	Complete Genome		yes	no
Rickettsia prowazekii str. Katsinyian	GCA_000277185.1	Typhus	99.59	0.33	0	1	0	0	Complete Genome		yes	no
Rickettsia prowazekii str. BuV67-CWPP	GCA_000277205.1	Typhus	99.59	0.33	0	1	0	0	Complete Genome		yes	no
Rickettsia prowazekii str. Dachau	GCA_000277225.1	Typhus	98.55	0.33	0	1	0	0	Complete Genome		yes	no
Rickettsia prowazekii str. GvV257	GCA_000277245.1	Typhus	99.59	0.33	0	1	0	0	Complete Genome		yes	no
Rickettsia prowazekii str. RpGvF24	GCA_000277265.1	Typhus	99.59	0.33	0	1	0	0	Complete Genome		yes	no
Rickettsia typhi str. TH1527	GCA_000277285.1	Typhus	99.66	0.33	0	1	0	0	Complete Genome		yes	no
Rickettsia typhi str. B9991CWPP	GCA_000277305.1	Typhus	99.52	0.33	0	1	0	0	Complete Genome		yes	no
Rickettsia japonica YH	GCA_000283595.1	SFG	99.59	0	0	1	0	0	Complete Genome		yes	no
Rickettsia rickettsii str. Colombia	GCA_000283775.1	SFG	99.59	0	0	1	0	0	Complete Genome		yes	no
Rickettsia rickettsii str. Arizona	GCA_000283795.1	SFG	99.59	0	0	1	0	0	Complete Genome		yes	no
Rickettsia rickettsii str. Hino	GCA_000283815.1	SFG	99.59	0	0	1	0	0	Complete Genome		yes	no
Rickettsia rickettsii str. Hauke	GCA_000283835.1	SFG	99.59	0	0	1	0	0	Chromosome	2	yes	no
Rickettsia massiliae str. AZT80	GCA_000283855.1	SFG	99.54	0	0	1	1	0	Chromosome	3	yes	no
Rickettsia canadensis str. CA410	GCA_000283915.1	canadensis	100	0	0	1	0	0	Complete Genome		yes	no
Rickettsia rickettsii str. Hlp#2	GCA_000283935.1	SFG	99.59	0	0	1	0	0	Complete Genome		yes	no
Rickettsia rickettsii str. Brazil	GCA_000283955.1	SFG	99.59	0	0	1	0	0	Complete Genome		yes	no
Rickettsia philipii str. 364D	GCA_000283995.1	SFG	99.53	0.33	0	1	0	0	Complete Genome		yes	no
Rickettsia amblyommatis str. GAT-30V	GCA_000284055.1	SFG	99.59	0.39	0	1	3	0	Complete Genome		yes	no
Rickettsia rhipicephali str. 3-7-female6-CWPP	GCA_000284075.1	SFG	99.59	0	0	1	1	0	Complete Genome		yes	no
Rickettsia australis str. Cutlack	GCA_000284155.1	Transitional	99.53	0	0	1	1	0	Complete Genome		yes	no
Rickettsia montanensis str. OSU 85-930	GCA_000284175.1	SFG	99.54	0.33	0	1	0	0	Complete Genome		yes	no
Rickettsia parkeri str. Portsmouth	GCA_000284195.1	SFG	99.59	0.08	0	1	0	0	Complete Genome		yes	no
Rickettsia japonica YH	GCA_000302635.2	SFG	99.78	0	0	0	0	14	Contig	14	yes	no
Rickettsia prowazekii str. NMRC Madrid E	GCA_000363905.1	Typhus	98.34	0.33	0	1	0	0	Complete Genome		yes	no
Rickettsia prowazekii str. Breinl	GCA_000367405.1	Typhus	99.59	0.33	0	1	0	0	Complete Genome		yes	no
Rickettsia prowazekii str. GvF12	GCA_000385475.1	Typhus	99.06	0.33	0	0	0	10	Contig	10	yes	no
Rickettsia prowazekii str. Cairo 3	GCA_000385495.1	Typhus	99.59	0.33	0	0	0	20	Contig	20	yes	no
Rickettsia gravesii BWI-1	GCA_000485845.1	SFG	99.39	0.83	20	0	0	29	Contig	29	yes	no
Rickettsia monacensis	GCA_000499665.2	scapularis	96.18	0.5	0	1	0	0	Complete Genome		yes	yes
Rickettsia buchneri	GCA_000696365.1	scapularis	97.44	7.04	29.55	0	0	7	Contig	207	no	no
Rickettsia tamurae AT-1	GCA_000751075.1	scapularis	97.48	2.1	14.29	0	0	27	Contig	27	no	no
Rickettsia felis	GCA_000804505.1	Transitional	97.47	1.42	50	0	0	43	Contig	43	no	no
Rickettsia felis str. LSU	GCA_000804525.1	Transitional	94.14	0.71	0	0	0	22	Contig	22	no	no
Rickettsia hoogstraalii Croatica	GCA_000825685.1	Transitional	100	0	0	0	0	2	Contig	2	yes	no
Rickettsia asembonensis	GCA_000828125.2	transitional	100	3.32	100	0	1	87	Contig	88	no	no
Rickettsia rickettsii str. R	GCA_000831525.1	SFG	99.59	0	0	1	0	0	Complete Genome		yes	no
Rickettsia rickettsii str. Morgan	GCA_000831545.1	SFG	99.59	0	0	1	0	0	Complete Genome		yes	no
Rickettsia felis str. Pedreira	GCA_000964665.1	Transitional	100	0	0	0	0	1	Contig	1	yes	no
Rickettsia amblyommatis str. Ac/Pa	GCA_000964675.1	SFG	98.93	0.52	20	0	0	1	Contig	1	yes	no
Rickettsia hoogstraalii str. RCCE3	GCA_000964845.1	Transitional	100	0.95	100	0	0	49	Contig	49	no	no
Rickettsia rhipicephali str. Ect	GCA_000964905.1	SFG	99.54	0	0	0	0	1	Contig	1	yes	no
Rickettsia amblyommatis str. Darkwater	GCA_000964995.1	SFG	90.97	3.17	80.77	0	0	68	Contig	68	no	no
Rickettsia bellii str. RML An4	GCA_000965005.1	Belli	100	0	0	0	0	1	Contig	1	yes	no
Rickettsia bellii str. RML Mogi	GCA_000965045.1	Belli	100	3.79	33.33	0	0	4	Contig	4	no	no
Rickettsia parkeri str. AT#24	GCA_000965075.1	SFG	99.59	0.08	0	0	0	1	Contig	1	yes	no
Rickettsia parkeri str. Grand Bay	GCA_000965085.1	SFG	99.59	1.14	66.67	0	0	1	Contig	1	no	no
Rickettsia parkeri str. Tate's Hell	GCA_000965145.1	SFG	99.34	0.08	0	0	0	1	Contig	1	yes	no
Rickettsia endosymbiont of Ixodes pacificus	GCA_000965155.1	scapularis	96.76	1.82	65	0	0	7	Contig	7	no	no
Rickettsia argasii T170-B	GCA_000965185.1	SFG	98.23	1.13	0	0	0	30	Contig	30	yes	no
Rickettsia aeschlimannii	GCA_001051325.1	SFG	99.56	0.1	0	0	0	16	Contig	16	yes	no
Rickettsia amblyommatis	GCA_001273795.1	SFG	99.92	0.39	0	1	2	0	Complete Genome		yes	no
Rickettsia rhipicephali	GCA_001442475.1	SFG	99.56	0.24	16.67	1	2	0	Complete Genome		yes	no
Rickettsia prowazekii	GCA_001602215.1	Typhus	99.59	0.33	0	1	0	0	Complete Genome		yes	no
Rickettsia endosymbiont of Proechinophthirus fluctus	GCA_001602635.1	SFG	99.34	0	0	0	0	47	Scaffold	47	yes	no
Orientia tsutsugamushi str. Ikeda	GCA_000010205.1	outgroup	99.51	0.49	0	1	0	0	Complete Genome		yes	yes
Rickettsia symbiont of Adalia bipunctata	http://dx.doi.org/10.5061/dryad.6cn66	adalia	87.6	0	0						yes	yes
RiCNE	GCA_002259525.1	torix limoniae	98.1	0	0	0	0	198	Scaffold	198	yes	yes
Candidatus Rickettsia Torix (Bemisia tabaci) - cleaned for cardinium	GCA_013435745.1	torix leech	99.05	0.95	0						yes	yes
Candidatus Rickettsia Torix (Bemisia tabaci)	GCA_013435745.1	torix leech	99.05	9.48	0	0	0	527	Scaffold	527	no	no

## Sheet: GTDB_Tk taxonomy
GTDB_Tk taxonomic assignment supporting the establihment of Torix as it's own clade
User Genome	Classification	FastANI Reference	FastANI Reference Radius	FastANI Taxonomy	FastANI ANI	FastANI Alignment Fraction	Closest Placement Reference	Closest Placement Taxonomy	Closest Placement ANI	Closest Placement Alignment Fraction	Classification Method	Note	Other Related References	AA Percent	RED Value	Warnings
RiCNE	d__Bacteria;p__Proteobacteria;c__Alphaproteobacteria;o__Rickettsiales;f__Rickettsiaceae;g__GCF-002259525;s__GCF-002259525 sp002259525	GCF_002259525.1	95	d__Bacteria;p__Proteobacteria;c__Alphaproteobacteria;o__Rickettsiales;f__Rickettsiaceae;g__GCF-002259525;s__GCF-002259525 sp002259525	100	1	GCF_002259525.1	d__Bacteria;p__Proteobacteria;c__Alphaproteobacteria;o__Rickettsiales;f__Rickettsiaceae;g__GCF-002259525;s__GCF-002259525 sp002259525	100	1	ANI/Placement	topological placement and ANI have congruent species assignments		94.15
RiCIM	d__Bacteria;p__Proteobacteria;c__Alphaproteobacteria;o__Rickettsiales;f__Rickettsiaceae;g__GCF-002259525;s__						GCF_002259525.1	d__Bacteria;p__Proteobacteria;c__Alphaproteobacteria;o__Rickettsiales;f__Rickettsiaceae;g__GCF-002259525;s__GCF-002259525 sp002259525	93.91	0.79	Placement	taxonomic novelty determined using RED		94.25	0.986191
RiClec	d__Bacteria;p__Proteobacteria;c__Alphaproteobacteria;o__Rickettsiales;f__Rickettsiaceae;g__GCF-002259525;s__						GCF_002259525.1	d__Bacteria;p__Proteobacteria;c__Alphaproteobacteria;o__Rickettsiales;f__Rickettsiaceae;g__GCF-002259525;s__GCF-002259525 sp002259525	84.49	0.74	Placement	taxonomic novelty determined using RED		95.12	0.952204
Pante1	d__Bacteria;p__Proteobacteria;c__Alphaproteobacteria;o__Rickettsiales;f__Rickettsiaceae;g__GCF-002259525;s__						GCF_002259525.1	d__Bacteria;p__Proteobacteria;c__Alphaproteobacteria;o__Rickettsiales;f__Rickettsiaceae;g__GCF-002259525;s__GCF-002259525 sp002259525	88.96	0.75	Placement	taxonomic novelty determined using RED		93.93	0.973079
Lappe4	d__Bacteria;p__Proteobacteria;c__Alphaproteobacteria;o__Rickettsiales;f__Rickettsiaceae;g__GCF-002259525;s__						GCF_002259525.1	d__Bacteria;p__Proteobacteria;c__Alphaproteobacteria;o__Rickettsiales;f__Rickettsiaceae;g__GCF-002259525;s__GCF-002259525 sp002259525	93.8	0.74	Placement	taxonomic novelty determined using RED		86.05	0.988964
S2	d__Bacteria;p__Proteobacteria;c__Alphaproteobacteria;o__Rickettsiales;f__Rickettsiaceae;g__GCF-002259525;s__GCF-002259525 sp002259525	GCF_002259525.1	95	d__Bacteria;p__Proteobacteria;c__Alphaproteobacteria;o__Rickettsiales;f__Rickettsiaceae;g__GCF-002259525;s__GCF-002259525 sp002259525	95.36	0.8	GCF_002259525.1	d__Bacteria;p__Proteobacteria;c__Alphaproteobacteria;o__Rickettsiales;f__Rickettsiaceae;g__GCF-002259525;s__GCF-002259525 sp002259525	95.36	0.8	ANI/Placement	topological placement and ANI have congruent species assignments		93.35
Gbili3	d__Bacteria;p__Proteobacteria;c__Alphaproteobacteria;o__Rickettsiales;f__Rickettsiaceae;g__GCF-002259525;s__						GCF_002259525.1	d__Bacteria;p__Proteobacteria;c__Alphaproteobacteria;o__Rickettsiales;f__Rickettsiaceae;g__GCF-002259525;s__GCF-002259525 sp002259525	93.92	0.85	Placement	taxonomic novelty determined using RED		91.98	0.987647
Psono2	d__Bacteria;p__Proteobacteria;c__Alphaproteobacteria;o__Rickettsiales;f__Rickettsiaceae;g__GCF-002259525;s__						GCF_002259525.1	d__Bacteria;p__Proteobacteria;c__Alphaproteobacteria;o__Rickettsiales;f__Rickettsiaceae;g__GCF-002259525;s__GCF-002259525 sp002259525	94.04	0.74	Placement	taxonomic novelty determined using RED		94.15	0.985732
Dallo3	d__Bacteria;p__Proteobacteria;c__Alphaproteobacteria;o__Rickettsiales;f__Rickettsiaceae;g__Rickettsia;s__										Placement	taxonomic classification fully defined by topology	GCF_000012385.1, s__Rickettsia bellii,...	89.09	0.986183
Oopac6	d__Bacteria;p__Proteobacteria;c__Alphaproteobacteria;o__Rickettsiales;f__Rickettsiaceae;g__;s__										Placement	taxonomic novelty determined using RED		94.38	0.891651
Ppec13	d__Bacteria;p__Proteobacteria;c__Alphaproteobacteria;o__Rickettsiales;f__Rickettsiaceae;g__Rickettsia;s__										Placement	taxonomic classification fully defined by topology	GCF_000012145.1, s__Rickettsia felis, ...	93.51	0.953637
MegCarteria	d__Bacteria;p__Proteobacteria;c__Alphaproteobacteria;o__Rickettsiales;f__Rickettsiaceae;g__;s__										Placement	taxonomic novelty determined using RED		94.44	0.8483
Ssp4	d__Bacteria;p__Proteobacteria;c__Alphaproteobacteria;o__Rickettsiales;f__Rickettsiaceae;g__GCF-002259525;s__GCF-002259525 sp002259525	GCF_002259525.1	95	d__Bacteria;p__Proteobacteria;c__Alphaproteobacteria;o__Rickettsiales;f__Rickettsiaceae;g__GCF-002259525;s__GCF-002259525 sp002259525	95.59	0.79	GCF_002259525.1	d__Bacteria;p__Proteobacteria;c__Alphaproteobacteria;o__Rickettsiales;f__Rickettsiaceae;g__GCF-002259525;s__GCF-002259525 sp002259525	95.59	0.79	ANI/Placement	topological placement and ANI have congruent species assignments		93.19
Sanch3	d__Bacteria;p__Proteobacteria;c__Alphaproteobacteria;o__Rickettsiales;f__Rickettsiaceae;g__Rickettsia;s__Rickettsia bellii	GCF_000012385.1	95	d__Bacteria;p__Proteobacteria;c__Alphaproteobacteria;o__Rickettsiales;f__Rickettsiaceae;g__Rickettsia;s__Rickettsia bellii	96.75	0.94	GCF_000012385.1	d__Bacteria;p__Proteobacteria;c__Alphaproteobacteria;o__Rickettsiales;f__Rickettsiaceae;g__Rickettsia;s__Rickettsia bellii	96.75	0.94	ANI/Placement	topological placement and ANI have congruent species assignments	GCF_002285905.1, s__Rickettsia sp00228...	92.38
Choog2	d__Bacteria;p__Proteobacteria;c__Alphaproteobacteria;o__Rickettsiales;f__Rickettsiaceae;g__Rickettsia;s__Rickettsia sp002285905	GCF_002285905.1	95	d__Bacteria;p__Proteobacteria;c__Alphaproteobacteria;o__Rickettsiales;f__Rickettsiaceae;g__Rickettsia;s__Rickettsia sp002285905	95.79	0.88	GCF_002285905.1	d__Bacteria;p__Proteobacteria;c__Alphaproteobacteria;o__Rickettsiales;f__Rickettsiaceae;g__Rickettsia;s__Rickettsia sp002285905	95.79	0.88	ANI/Placement	topological placement and ANI have congruent species assignments	GCF_000012385.1, s__Rickettsia bellii,...	94.98
Blapp1	d__Bacteria;p__Proteobacteria;c__Alphaproteobacteria;o__Rickettsiales;f__Rickettsiaceae;g__Rickettsia;s__Rickettsia sp002285905	GCF_002285905.1	95	d__Bacteria;p__Proteobacteria;c__Alphaproteobacteria;o__Rickettsiales;f__Rickettsiaceae;g__Rickettsia;s__Rickettsia sp002285905	96.26	0.91	GCF_002285905.1	d__Bacteria;p__Proteobacteria;c__Alphaproteobacteria;o__Rickettsiales;f__Rickettsiaceae;g__Rickettsia;s__Rickettsia sp002285905	96.26	0.91	ANI/Placement	topological placement and ANI have congruent species assignments	GCF_000012385.1, s__Rickettsia bellii,...	92.52
Econn1	d__Bacteria;p__Proteobacteria;c__Alphaproteobacteria;o__Rickettsiales;f__Rickettsiaceae;g__Rickettsia;s__										Placement	taxonomic classification fully defined by topology	GCF_000825685.1, s__Rickettsia hoogstr...	78.35	0.982104
Ofont3	d__Bacteria;p__Proteobacteria;c__Alphaproteobacteria;o__Rickettsiales;f__Rickettsiaceae;g__Rickettsia;s__										Placement	taxonomic classification fully defined by topology	GCF_000696365.1, s__Rickettsia buchner...	89.6	0.975886
Btrans1	d__Bacteria;p__Proteobacteria;c__Alphaproteobacteria;o__Rickettsiales;f__Rickettsiaceae;g__Rickettsia;s__Rickettsia bellii	GCF_000012385.1	95	d__Bacteria;p__Proteobacteria;c__Alphaproteobacteria;o__Rickettsiales;f__Rickettsiaceae;g__Rickettsia;s__Rickettsia bellii	96.89	0.97	GCF_000012385.1	d__Bacteria;p__Proteobacteria;c__Alphaproteobacteria;o__Rickettsiales;f__Rickettsiaceae;g__Rickettsia;s__Rickettsia bellii	96.89	0.97	ANI/Placement	topological placement and ANI have congruent species assignments	GCF_002285905.1, s__Rickettsia sp00228...	90.67
Cmasu2	d__Bacteria;p__Proteobacteria;c__Alphaproteobacteria;o__Rickettsiales;f__Rickettsiaceae;g__Rickettsia;s__Rickettsia asembonensis	GCF_000828125.2	95.88	d__Bacteria;p__Proteobacteria;c__Alphaproteobacteria;o__Rickettsiales;f__Rickettsiaceae;g__Rickettsia;s__Rickettsia asembonensis	98.49	0.91	GCF_000828125.2	d__Bacteria;p__Proteobacteria;c__Alphaproteobacteria;o__Rickettsiales;f__Rickettsiaceae;g__Rickettsia;s__Rickettsia asembonensis	98.49	0.91	ANI/Placement	topological placement and ANI have congruent species assignments	GCF_000012145.1, s__Rickettsia felis, ...	93.71
Drufa1	d__Bacteria;p__Proteobacteria;c__Alphaproteobacteria;o__Rickettsiales;f__Rickettsiaceae;g__Rickettsia;s__Rickettsia sp002285905	GCF_002285905.1	95	d__Bacteria;p__Proteobacteria;c__Alphaproteobacteria;o__Rickettsiales;f__Rickettsiaceae;g__Rickettsia;s__Rickettsia sp002285905	95.85	0.87	GCF_002285905.1	d__Bacteria;p__Proteobacteria;c__Alphaproteobacteria;o__Rickettsiales;f__Rickettsiaceae;g__Rickettsia;s__Rickettsia sp002285905	95.85	0.87	ANI/Placement	topological placement and ANI have congruent species assignments	GCF_000012385.1, s__Rickettsia bellii,...	95.26
Earac4	d__Bacteria;p__Proteobacteria;c__Alphaproteobacteria;o__Rickettsiales;f__Rickettsiaceae;g__Rickettsia;s__Rickettsia asembonensis	GCF_000828125.2	95.88	d__Bacteria;p__Proteobacteria;c__Alphaproteobacteria;o__Rickettsiales;f__Rickettsiaceae;g__Rickettsia;s__Rickettsia asembonensis	96.59	0.83	GCF_000828125.2	d__Bacteria;p__Proteobacteria;c__Alphaproteobacteria;o__Rickettsiales;f__Rickettsiaceae;g__Rickettsia;s__Rickettsia asembonensis	96.59	0.83	ANI/Placement	topological placement and ANI have congruent species assignments	GCF_000012145.1, s__Rickettsia felis, ...	90.38
Gdoso1	d__Bacteria;p__Proteobacteria;c__Alphaproteobacteria;o__Rickettsiales;f__Rickettsiaceae;g__Rickettsia;s__Rickettsia sp002285905	GCF_002285905.1	95	d__Bacteria;p__Proteobacteria;c__Alphaproteobacteria;o__Rickettsiales;f__Rickettsiaceae;g__Rickettsia;s__Rickettsia sp002285905	96.67	0.87	GCF_002285905.1	d__Bacteria;p__Proteobacteria;c__Alphaproteobacteria;o__Rickettsiales;f__Rickettsiaceae;g__Rickettsia;s__Rickettsia sp002285905	96.67	0.87	ANI/Placement	topological placement and ANI have congruent species assignments	GCF_000012385.1, s__Rickettsia bellii,...	94.94
Lappe3	d__Bacteria;p__Proteobacteria;c__Alphaproteobacteria;o__Rickettsiales;f__Rickettsiaceae;g__GCF-002259525;s__						GCF_002259525.1	d__Bacteria;p__Proteobacteria;c__Alphaproteobacteria;o__Rickettsiales;f__Rickettsiaceae;g__GCF-002259525;s__GCF-002259525 sp002259525	88.86	0.73	Placement	taxonomic novelty determined using RED		88.59	0.973333
MegNEIS296	d__Bacteria;p__Proteobacteria;c__Alphaproteobacteria;o__Rickettsiales;f__Rickettsiaceae;g__;s__										Placement	taxonomic novelty determined using RED		94.48	0.847988
Pfluc4	d__Bacteria;p__Proteobacteria;c__Alphaproteobacteria;o__Rickettsiales;f__Rickettsiaceae;g__Rickettsia;s__Rickettsia conorii	GCF_000007025.1	96.96	d__Bacteria;p__Proteobacteria;c__Alphaproteobacteria;o__Rickettsiales;f__Rickettsiaceae;g__Rickettsia;s__Rickettsia conorii	97.99	0.98	GCF_000007025.1	d__Bacteria;p__Proteobacteria;c__Alphaproteobacteria;o__Rickettsiales;f__Rickettsiaceae;g__Rickettsia;s__Rickettsia conorii	97.99	0.98	ANI/Placement	topological placement and ANI have congruent species assignments	GCF_001273795.1, s__Rickettsia amblyom...	95.36
Slati1	d__Bacteria;p__Proteobacteria;c__Alphaproteobacteria;o__Rickettsiales;f__Rickettsiaceae;g__Rickettsia;s__Rickettsia asembonensis	GCF_000828125.2	95.88	d__Bacteria;p__Proteobacteria;c__Alphaproteobacteria;o__Rickettsiales;f__Rickettsiaceae;g__Rickettsia;s__Rickettsia asembonensis	96.61	0.89	GCF_000828125.2	d__Bacteria;p__Proteobacteria;c__Alphaproteobacteria;o__Rickettsiales;f__Rickettsiaceae;g__Rickettsia;s__Rickettsia asembonensis	96.61	0.89	ANI/Placement	topological placement and ANI have congruent species assignments	GCF_000012145.1, s__Rickettsia felis, ...	92.52
RiTSETSE	d__Bacteria;p__Proteobacteria;c__Alphaproteobacteria;o__Rickettsiales;f__Rickettsiaceae;g__Rickettsia;s__Rickettsia felis	GCF_000012145.1	95.88	d__Bacteria;p__Proteobacteria;c__Alphaproteobacteria;o__Rickettsiales;f__Rickettsiaceae;g__Rickettsia;s__Rickettsia felis	96.23	0.91	GCF_000012145.1	d__Bacteria;p__Proteobacteria;c__Alphaproteobacteria;o__Rickettsiales;f__Rickettsiaceae;g__Rickettsia;s__Rickettsia felis	96.23	0.91	ANI/Placement	topological placement and ANI have congruent species assignments	GCF_000828125.2, s__Rickettsia asembon...	87.44
moomin	d__Bacteria;p__Proteobacteria;c__Alphaproteobacteria;o__Rickettsiales;f__Rickettsiaceae;g__GCF-002259525;s__						GCF_002259525.1	d__Bacteria;p__Proteobacteria;c__Alphaproteobacteria;o__Rickettsiales;f__Rickettsiaceae;g__GCF-002259525;s__GCF-002259525 sp002259525	77.4	0.35	Placement	taxonomic novelty determined using RED		93.51	0.897639
Classification: GTDB taxonomy string inferred by the GTDB-Tk. An unassigned species (i.e., s__) indicates that the query genome is either i) placed outside a named genus or ii) the ANI to the closest intra-genus reference genome with an AF >=0.65 is not within the species-specific ANI circumscription radius.
FastANI Reference: indicates the accession number of the reference genome (species) to which a user genome was assigned based on ANI and AF. ANI values are only calculated when a query genome is placed within a defined genus and are evaluated for all reference genomes in that genus.
FastANI Reference Radius: indicates the species-specific ANI circumscription radius of the reference genomes used to determine if a query genome should be classified to the same species as the reference.
FastANI Taxonomy: indicates the GTDB taxonomy of the above reference genome.
FastANI ANI: indicates the ANI between the query and above reference genome.
FastANI Alignment Fraction: indicates the AF between the query and above reference genome.
Closest Placement Reference: indicates the accession number of the reference genome when a genome is placed on a terminal branch.
Closest Placement Taxonomy: indicates the GTDB taxonomy of the above reference genome.
Closest Placement ANI: indicates the ANI between the query and above reference genome.
Closest Placement Alignment Fraction: indicates the AF between the query and above reference genome.
Classification Method: indicates the rule used to classify the genome. This field will be one of: i) ANI, indicating a species assignement was based solely on the calculated ANI and AF with a reference genome; ii) ANI/Placement, indicating a species assignment was made based on both ANI and the placement of the genome in the reference tree; iii) taxonomic classification fully defined by topology,…
Note: provides additional information regarding the classification of the genome. Currently this field is only filled out when a species determination is made and indicates if the placement of the genome in the reference tree and closest reference according to ANI/AF are the same (congruent) or different (incongruent).
Other Related References: lists up to the 100 closest reference genomes based on ANI. ANI calculations are only performed between a query genome and reference genomes in the same genus.
AA Percent: indicates the percentage of the MSA spanned by the genome (i.e. percentage of columns with an amino acid).
RED Value: indicates, when required, the relative evolutionary divergence (RED) for a query genome. RED is not calculated when a query genome can be classified based on ANI.
warnings: indicates unusual characteristics of the query genome that may impact the taxonomic assignment.

## Sheet: Phi scores and functions
Phi scores and functions of core genome clusters
gene_cluster_id	Phi values of core	COG20_CATEGORY	COG20_FUNCTION	COG20_PATHWAY	KOfam	KEGG_Module	KEGG_Class
GC_00000362	0.667
GC_00000363	0.496	Translation, ribosomal structure and biogenesis	Ribosomal protein S14 (RpsN) (PDB:4V4H)	Ribosome 30S subunit	small subunit ribosomal protein S14
GC_00000364	0.986	Translation, ribosomal structure and biogenesis	Ribosomal protein S8 (RpsH) (PDB:4V4H)	Ribosome 30S subunit	small subunit ribosomal protein S8
GC_00000365	1	Intracellular trafficking, secretion, and vesicular transport	Preprotein translocase subunit SecE (SecE) (PDB:5MG3) (PUBMED:29684280)		preprotein translocase subunit SecE
GC_00000366	0.059	Nucleotide transport and metabolism	dCTP deaminase (Dcd) (PDB:1XS1)	Thymidylate biosynthesis	dCTP deaminase [EC:3.5.4.13]	Pyrimidine deoxyribonuleotide biosynthesis, CDP/CTP => dCDP/dCTP,dTDP/dTTP	Pathway modules; Nucleotide metabolism; Pyrimidine metabolism
GC_00000367	0.525	Translation, ribosomal structure and biogenesis	Ribosomal protein L32 (RpmF) (PDB:1VS6) (PUBMED:17114934)	Ribosome 50S subunit	large subunit ribosomal protein L32
GC_00000368	1	Translation, ribosomal structure and biogenesis	Ribosomal protein S20 (RpsT) (PDB:4V4H)	Ribosome 30S subunit	small subunit ribosomal protein S20
GC_00000369	0.178	Energy production and conversion	FoF1-type ATP synthase, membrane subunit c/Archaeal/vacuolar-type H+-ATPase, subunit K (AtpE) (PDB:1C17)	FoF1-type ATP synthase
GC_00000370	0.989	Translation, ribosomal structure and biogenesis	Ribosomal protein L11 (RplK) (PDB:2E34)	Ribosome 50S subunit	large subunit ribosomal protein L11
GC_00000372	0.744	Nucleotide transport and metabolism	Nucleoside diphosphate kinase (Ndk) (PDB:1B4S)	Pyrimidine biosynthesis	nucleoside-diphosphate kinase [EC:2.7.4.6]	Adenine ribonucleotide biosynthesis, IMP => ADP,ATP|Guanine ribonucleotide biosynthesis IMP => GDP,GTP|Pyrimidine ribonucleotide biosynthesis, UMP => UDP/UTP,CDP/CTP|Pyrimidine deoxyribonuleotide biosynthesis, CDP/CTP => dCDP/dCTP,dTDP/dTTP	Pathway modules; Nucleotide metabolism; Purine metabolism|Pathway modules; Nucleotide metabolism; Purine metabolism|Pathway modules; Nucleotide metabolism; Pyrimidine metabolism|Pathway modules; Nucleotide metabolism; Pyrimidine metabolism
GC_00000373	1	Transcription	Transcription elongation factor, GreA/GreB family (GreA) (PDB:1GRJ)		transcription elongation factor GreA
GC_00000375	0.0481	Translation, ribosomal structure and biogenesis	Ribosomal protein S17 (RpsQ) (PDB:4V4H)	Ribosome 30S subunit	small subunit ribosomal protein S17
GC_00000376	0.631	Translation, ribosomal structure and biogenesis	Ribosomal protein S3 (RpsC) (PDB:1VS6)	Ribosome 30S subunit	small subunit ribosomal protein S3
GC_00000378	0.0281	Amino acid transport and metabolism	ABC-type polar amino acid transport system, ATPase component (GlnQ) (PDB:4YMS)
GC_00000379	0.931	Posttranslational modification, protein turnover, chaperones	Regulator of protease activity HflC, stomatin/prohibitin superfamily (HflC)		modulator of FtsH protease HflC
GC_00000380	0.0491	Energy production and conversion	NADH:ubiquinone oxidoreductase subunit 11 or 4L (chain K) (NuoK) (PDB:4HE8)	NADH dehydrogenase	NADH-quinone oxidoreductase subunit K [EC:7.1.1.2]	NADH:quinone oxidoreductase, prokaryotes	Pathway modules; Energy metabolism; ATP synthesis
GC_00000381	1	Translation, ribosomal structure and biogenesis	Ribosomal protein S18 (RpsR) (PDB:4V4H)	Ribosome 30S subunit	small subunit ribosomal protein S18
GC_00000383	1	Translation, ribosomal structure and biogenesis	Ribosomal protein L17 (RplQ) (PDB:1GD8)	Ribosome 50S subunit	large subunit ribosomal protein L17
GC_00000384	0.91	Posttranslational modification, protein turnover, chaperones	Periplasmic serine protease, ClpP class (SppA) (PDB:3BEZ)		protease IV [EC:3.4.21.-]
GC_00000385	0.994	Cell cycle control, cell division, chromosome partitioning	Cell division protein FtsB (FtsB) (PDB:4IFF)
GC_00000387	0.988	Translation, ribosomal structure and biogenesis	Ribosomal protein L14 (RplN) (PDB:4V4H)	Ribosome 50S subunit	large subunit ribosomal protein L14
GC_00000388	0.184	Posttranslational modification, protein turnover, chaperones	Fe-S cluster assembly iron-binding protein IscA (IscA) (PDB:1R94)
GC_00000390	1	Posttranslational modification, protein turnover, chaperones	Chaperedoxin CnoX, contains thioredoxin-like and TPR-like domains, YbbN/TrxSC family (CnoX) (PDB:3QDN) (PUBMED:21498507;29754824)		thioredoxin 1
GC_00000391	0.391	Lipid transport and metabolism	NAD(P)-dependent dehydrogenase, short-chain alcohol dehydrogenase family (FabG) (PDB:6L1H)	Fatty acid biosynthesis	3-oxoacyl-[acyl-carrier protein] reductase [EC:1.1.1.100]	Fatty acid biosynthesis, elongation|Fatty acid biosynthesis in mitochondria, fungi|Pimeloyl-ACP biosynthesis, BioC-BioH pathway, malonyl-ACP => pimeloyl-ACP	Pathway modules; Lipid metabolism; Fatty acid metabolism|Pathway modules; Lipid metabolism; Fatty acid metabolism|Pathway modules; Metabolism of cofactors and vitamins; Cofactor and vitamin metabolism
GC_00000393	1	Posttranslational modification, protein turnover, chaperones	Regulator of protease activity HflC, stomatin/prohibitin superfamily (HflC)
GC_00000395	0.588	Cell wall/membrane/envelope biogenesis	UDP-N-acetylmuramyl pentapeptide phosphotransferase/UDP-N-acetylglucosamine-1-phosphate transferase (Rfe) (PDB:4J72)	Mureine biosynthesis	phospho-N-acetylmuramoyl-pentapeptide-transferase [EC:2.7.8.13]
GC_00000398	0.31	Translation, ribosomal structure and biogenesis	Ribosomal protein L4 (RplD) (PDB:1VS6)	Ribosome 50S subunit	large subunit ribosomal protein L4
GC_00000400	0.943	Translation, ribosomal structure and biogenesis	Ribosomal protein L19 (RplS) (PDB:1VS6) (PUBMED:27941785)	Ribosome 50S subunit	large subunit ribosomal protein L19
GC_00000401	1.3e-07	Energy production and conversion	Pyruvate/2-oxoglutarate dehydrogenase complex, dihydrolipoamide acyltransferase (E2) component (AceF) (PDB:1B5S)	Pyruvate oxidation	2-oxoglutarate dehydrogenase E2 component (dihydrolipoamide succinyltransferase) [EC:2.3.1.61]	Citrate cycle (TCA cycle, Krebs cycle)|Citrate cycle, second carbon oxidation, 2-oxoglutarate => oxaloacetate|Lysine degradation, lysine => saccharopine => acetoacetyl-CoA	Pathway modules; Carbohydrate metabolism; Central carbohydrate metabolism|Pathway modules; Carbohydrate metabolism; Central carbohydrate metabolism|Pathway modules; Amino acid metabolism; Lysine metabolism
GC_00000403	1	Translation, ribosomal structure and biogenesis	ssRNA-specific RNase YbeY, 16S rRNA maturation enzyme (YbeY) (PDB:1XM5) (PUBMED:17407324;23543739)	16S rRNA modification	probable rRNA maturation factor
GC_00000408	0.652	Energy production and conversion	NADH:ubiquinone oxidoreductase subunit 3 (chain A) (NuoA) (PDB:3RKO)	NADH dehydrogenase	NADH-quinone oxidoreductase subunit A [EC:7.1.1.2]	NADH:quinone oxidoreductase, prokaryotes	Pathway modules; Energy metabolism; ATP synthesis
GC_00000409	0.653	Energy production and conversion	ATP/ADP translocase (TlcC)		ATP:ADP antiporter, AAA family
GC_00000411	0.0574	Amino acid transport and metabolism	Acetylornithine deacetylase/Succinyl-diaminopimelate desuccinylase or related deacylase (ArgE) (PDB:1CG2)	Arginine biosynthesis	succinyl-diaminopimelate desuccinylase [EC:3.5.1.18]	Lysine biosynthesis, succinyl-DAP pathway, aspartate => lysine	Pathway modules; Amino acid metabolism; Lysine metabolism
GC_00000412	0.199	Translation, ribosomal structure and biogenesis	tRNA G18 (ribose-2'-O)-methylase SpoU (SpoU) (PDB:1GZ0)	tRNA modification	23S rRNA (guanosine2251-2'-O)-methyltransferase [EC:2.1.1.185]
GC_00000413	0.062	Posttranslational modification, protein turnover, chaperones	ATP-dependent protease Clp, ATPase subunit ClpX (ClpX) (PDB:3HTE)		ATP-dependent Clp protease ATP-binding subunit ClpX
GC_00000415	0.703	Translation, ribosomal structure and biogenesis	Ribosomal protein L18 (RplR) (PDB:1VS6)	Ribosome 50S subunit	large subunit ribosomal protein L18
GC_00000416	1	Intracellular trafficking, secretion, and vesicular transport	Signal recognition particle GTPase FtsY (FtsY) (PDB:4AK9)		fused signal recognition particle receptor
GC_00000417	0.932	Translation, ribosomal structure and biogenesis	Ribosomal protein S10 (RpsJ) (PDB:4V4H)	Ribosome 30S subunit	small subunit ribosomal protein S10
GC_00000418	0.223	Coenzyme transport and metabolism	Coproporphyrinogen-III oxidase HemH, oxygen-dependent (HemF) (PDB:3E8J)	Heme biosynthesis	coproporphyrinogen III oxidase [EC:1.3.3.3]	Heme biosynthesis, animals and fungi, glycine => heme|Heme biosynthesis, plants and bacteria, glutamate => heme	Pathway modules; Metabolism of cofactors and vitamins; Cofactor and vitamin metabolism|Pathway modules; Metabolism of cofactors and vitamins; Cofactor and vitamin metabolism
GC_00000419	0.0934	Energy production and conversion	Fumarate hydratase class II (FumC) (PDB:1KQ7)	TCA cycle	fumarate hydratase, class II [EC:4.2.1.2]	Citrate cycle (TCA cycle, Krebs cycle)|Citrate cycle, second carbon oxidation, 2-oxoglutarate => oxaloacetate|Reductive citrate cycle (Arnon-Buchanan cycle)|3-Hydroxypropionate bi-cycle|Anoxygenic photosynthesis in green nonsulfur bacteria|Anoxygenic photosynthesis in green sulfur bacteria	Pathway modules; Carbohydrate metabolism; Central carbohydrate metabolism|Pathway modules; Carbohydrate metabolism; Central carbohydrate metabolism|Pathway modules; Energy metabolism; Carbon fixation|Pathway modules; Energy metabolism; Carbon fixation|Signature modules; Module set; Metabolic capacity|Signature modules; Module set; Metabolic capacity
GC_00000421	0.101	Coenzyme transport and metabolism	Lipoate synthase (LipA) (PDB:4U0O) (PUBMED:27941785)	Lipoate biosynthesis	lipoyl synthase [EC:2.8.1.8]	Lipoic acid biosynthesis, plants and bacteria, octanoyl-ACP => dihydrolipoyl-E2/H|Lipoic acid biosynthesis, eukaryotes, octanoyl-ACP => dihydrolipoyl-H|Lipoic acid biosynthesis, animals and bacteria, octanoyl-ACP => dihydrolipoyl-H => dihydrolipoyl-E2|Lipoic acid biosynthesis, octanoyl-CoA => dihydrolipoyl-E2	Pathway modules; Metabolism of cofactors and vitamins; Cofactor and vitamin metabolism|Pathway modules; Metabolism of cofactors and vitamins; Cofactor and vitamin metabolism|Pathway modules; Metabolism of cofactors and vitamins; Cofactor and vitamin metabolism|Pathway modules; Metabolism of cofactors and vitamins; Cofactor and vitamin metabolism
GC_00000422	1.67e-05	Replication, recombination and repair	Uracil-DNA glycosylase (Udg4) (PDB:3IKB)		uracil-DNA glycosylase [EC:3.2.2.27]
GC_00000423	0.761	Translation, ribosomal structure and biogenesis	tRNA A37 threonylcarbamoyladenosine biosynthesis protein TsaE (TsaE) (PDB:1FL9)	tRNA modification	tRNA threonylcarbamoyladenosine biosynthesis protein TsaE
GC_00000427	0.32	Posttranslational modification, protein turnover, chaperones	Fe-S cluster biogenesis protein NfuA, 4Fe-4S-binding domain (NifU) (PDB:2Z51)		NFU1 iron-sulfur cluster scaffold homolog, mitochondrial
GC_00000428	0.441	Translation, ribosomal structure and biogenesis	tRNA G37 N-methylase TrmD (TrmD) (PDB:1P9P)	tRNA modification	tRNA (guanine37-N1)-methyltransferase [EC:2.1.1.228]
GC_00000429	0.876	Translation, ribosomal structure and biogenesis	tRNA A37 threonylcarbamoyladenosine synthetase subunit TsaC/SUA5/YrdC (TsaC) (PDB:1HRU)	tRNA modification	L-threonylcarbamoyladenylate synthase [EC:2.7.7.87]
GC_00000431	0.963	Translation, ribosomal structure and biogenesis	Ribosomal protein L6P/L9E (RplF) (PDB:1VS6)	Ribosome 50S subunit	large subunit ribosomal protein L6
GC_00000432	0.908	Energy production and conversion	Rieske Fe-S protein (QcrA/PetC) (PDB:5CXM) (PUBMED:27663073)		ubiquinol-cytochrome c reductase iron-sulfur subunit [EC:7.1.1.8]	Cytochrome bc1 complex respiratory unit|Cytochrome bc1 complex	Pathway modules; Energy metabolism; ATP synthesis|Pathway modules; Energy metabolism; ATP synthesis
GC_00000434	1	Posttranslational modification, protein turnover, chaperones	Glutathione S-transferase (GstA) (PDB:1A0F)		glutathione S-transferase [EC:2.5.1.18]
GC_00000435	0.58	Nucleotide transport and metabolism|Defense mechanisms	dUTP pyrophosphatase (dUTPase) (Dut) (PDB:1DUC)	Thymidylate biosynthesis	dUTP pyrophosphatase [EC:3.6.1.23]	Pyrimidine deoxyribonuleotide biosynthesis, CDP/CTP => dCDP/dCTP,dTDP/dTTP	Pathway modules; Nucleotide metabolism; Pyrimidine metabolism
GC_00000436	0.835	Lipid transport and metabolism	Phosphatidylserine decarboxylase (Psd) (PDB:6L06)	Phospholipid biosynthesis	phosphatidylserine decarboxylase [EC:4.1.1.65]	Phosphatidylethanolamine (PE) biosynthesis, PA => PS => PE	Pathway modules; Lipid metabolism; Lipid metabolism
GC_00000437	1	Coenzyme transport and metabolism	5,10-methylene-tetrahydrofolate dehydrogenase/Methenyl tetrahydrofolate cyclohydrolase (FolD) (PDB:1A4I)		methylenetetrahydrofolate dehydrogenase (NADP+) / methenyltetrahydrofolate cyclohydrolase [EC:1.5.1.5 3.5.4.9]	Reductive acetyl-CoA pathway (Wood-Ljungdahl pathway)|C1-unit interconversion, prokaryotes|Acetogen	Pathway modules; Energy metabolism; Carbon fixation|Pathway modules; Metabolism of cofactors and vitamins; Cofactor and vitamin metabolism|Signature modules; Module set; Metabolic capacity
GC_00000439	0.918	Lipid transport and metabolism	Phosphatidylserine synthase (PssA)		CDP-diacylglycerol---serine O-phosphatidyltransferase [EC:2.7.8.8]	Phosphatidylethanolamine (PE) biosynthesis, PA => PS => PE	Pathway modules; Lipid metabolism; Lipid metabolism
GC_00000442	0.305	Energy production and conversion	Succinate dehydrogenase/fumarate reductase, flavoprotein subunit (SdhA) (PDB:1KF6)	TCA cycle	succinate dehydrogenase (ubiquinone) flavoprotein subunit [EC:1.3.5.1]	Citrate cycle (TCA cycle, Krebs cycle)|Citrate cycle, second carbon oxidation, 2-oxoglutarate => oxaloacetate|Reductive citrate cycle (Arnon-Buchanan cycle)|3-Hydroxypropionate bi-cycle|Dicarboxylate-hydroxybutyrate cycle|Succinate dehydrogenase, prokaryotes|Anoxygenic photosynthesis in green nonsulfur bacteria|Anoxygenic photosynthesis in green sulfur bacteria	Pathway modules; Carbohydrate metabolism; Central carbohydrate metabolism|Pathway modules; Carbohydrate metabolism; Central carbohydrate metabolism|Pathway modules; Energy metabolism; Carbon fixation|Pathway modules; Energy metabolism; Carbon fixation|Pathway modules; Energy metabolism; Carbon fixation|Pathway modules; Energy metabolism; ATP synthesis|Signature modules; Module set; Metabolic capa…
GC_00000445	0.619	Cell cycle control, cell division, chromosome partitioning|Cell motility	ParA-like ATPase involved in chromosome/plasmid partitioning or cellulose biosynthesis protein BcsQ (ParA) (PDB:6NOO)
GC_00000446	1	General function prediction only	Predicted permease, AEC (auxin efflux carrier) family (YfdV)		malonate transporter and related proteins
GC_00000447	1	Inorganic ion transport and metabolism	Multisubunit Na+/H+ antiporter, MnhC subunit (MnhC) (PDB:6CFW)
GC_00000451	0.139
GC_00000454	0.906	Cell wall/membrane/envelope biogenesis|General function prediction only	D-alanine-D-alanine ligase or related ATP-grasp enzyme (DdlA) (PDB:1E4E)	Mureine biosynthesis	D-alanine-D-alanine ligase [EC:6.3.2.4]
GC_00000457	1	Cell cycle control, cell division, chromosome partitioning|Replication, recombination and repair	GTPase involved in cell partioning and DNA repair (Obg) (PDB:1LNZ)		GTPase [EC:3.6.5.-]
GC_00000460	0.0314	Translation, ribosomal structure and biogenesis	Translation elongation factor EF-G, a GTPase (FusA) (PDB:1DAR)	Translation factors	elongation factor G
GC_00000461	0.0542	Translation, ribosomal structure and biogenesis	Ribosomal protein L1 (RplA) (PDB:3J65)	Ribosome 50S subunit	large subunit ribosomal protein L1
GC_00000464	0.439	Posttranslational modification, protein turnover, chaperones	Regulator of protease activity HflC, stomatin/prohibitin superfamily (HflC)		modulator of FtsH protease HflK
GC_00000466	0.0565	Transcription	DNA-directed RNA polymerase, alpha subunit/40 kD subunit (RpoA) (PDB:4KN7)	RNA polymerase	DNA-directed RNA polymerase subunit alpha [EC:2.7.7.6]
GC_00000472	0.986	Energy production and conversion	Formate hydrogenlyase subunit 6/NADH:ubiquinone oxidoreductase 23 kD subunit (chain I) (NuoI) (PDB:1B0P)	NADH dehydrogenase	NADH-quinone oxidoreductase subunit I [EC:7.1.1.2]	NADH:quinone oxidoreductase, prokaryotes	Pathway modules; Energy metabolism; ATP synthesis
GC_00000473	0.998	Coenzyme transport and metabolism	Protoheme ferro-lyase (ferrochelatase) (HemH) (PDB:1AK1)	Heme biosynthesis	protoporphyrin/coproporphyrin ferrochelatase [EC:4.99.1.1 4.99.1.9]	Heme biosynthesis, animals and fungi, glycine => heme|Heme biosynthesis, plants and bacteria, glutamate => heme|Heme biosynthesis, bacteria, glutamyl-tRNA => coproporphyrin III => heme	Pathway modules; Metabolism of cofactors and vitamins; Cofactor and vitamin metabolism|Pathway modules; Metabolism of cofactors and vitamins; Cofactor and vitamin metabolism|Pathway modules; Metabolism of cofactors and vitamins; Cofactor and vitamin metabolism
GC_00000477	0.898	Defense mechanisms	8-oxo-dGTP pyrophosphatase MutT and related house-cleaning NTP pyrophosphohydrolases, NUDIX family (MutT) (PDB:4V14)		putative (di)nucleoside polyphosphate hydrolase [EC:3.6.1.-]
GC_00000478	0.996	Energy production and conversion	Citrate synthase (GltA) (PDB:3TQG) (PUBMED:25211225)	TCA cycle	citrate synthase [EC:2.3.3.1]	Citrate cycle (TCA cycle, Krebs cycle)|Citrate cycle, first carbon oxidation, oxaloacetate => 2-oxoglutarate|Glyoxylate cycle|Methylaspartate cycle	Pathway modules; Carbohydrate metabolism; Central carbohydrate metabolism|Pathway modules; Carbohydrate metabolism; Central carbohydrate metabolism|Pathway modules; Carbohydrate metabolism; Other carbohydrate metabolism|Pathway modules; Carbohydrate metabolism; Other carbohydrate metabolism
GC_00000481	0.0605	Translation, ribosomal structure and biogenesis	Ribosome-binding ATPase YchF, GTP1/OBG family (GTP1) (PDB:2DWQ) (PUBMED:21527254)		ribosome-binding ATPase
GC_00000483	1	Cell wall/membrane/envelope biogenesis	UDP-N-acetylenolpyruvoylglucosamine reductase (MurB) (PDB:2MBR)	Mureine biosynthesis	UDP-N-acetylmuramate dehydrogenase [EC:1.3.1.98]
GC_00000485	0.975	General function prediction only	Predicted permease, AEC (auxin efflux carrier) family (YfdV)
GC_00000486	1	Coenzyme transport and metabolism|Lipid transport and metabolism	Polyprenyltransferase (heme O synthase) (CyoE)		heme o synthase [EC:2.5.1.141]	Cytochrome c oxidase	Pathway modules; Energy metabolism; ATP synthesis
GC_00000487	0.149	Intracellular trafficking, secretion, and vesicular transport	Preprotein translocase subunit SecA (ATPase, RNA helicase) (SecA) (PDB:2FSF)		preprotein translocase subunit SecA [EC:7.4.2.8]
GC_00000488	1	Energy production and conversion	FoF1-type ATP synthase, beta subunit (AtpD) (PDB:3OAA)	FoF1-type ATP synthase	F-type H+-transporting ATPase subunit beta [EC:7.1.2.2]	F-type ATPase, prokaryotes and chloroplasts	Pathway modules; Energy metabolism; ATP synthesis

## Sheet: Functional enrichment
COG functions enrichment for torix, rickettsia, torix and rickettsia, and torix and megaira
						proportion of genomes having the COG				number of genomes per clade
Comparison group	COG20_FUNCTION	accession	enrichment_score	unadjusted_p_value	adjusted_q_value	p_Orientia	p_torix	p_rickettsia	p_megaira	N_Orientia	N_torix	N_rickettsia	N_megaira
Torix	Exopolysaccharide synthesis protein ExoD (ExoD) (PUBMED:1987158)	COG3932	104	2.14417e-22	1.70926e-21	0	1	0	0	1	12	89	2
	PAS domain (PAS) (PDB:2MWG)!!!Two-component response regulator, PleD family, consists of two REC domains and a diguanylate cyclase (GGDEF) domain (PleD) (PDB:1W25)!!!Signal transduction histidine kinase regulating C4-dicarboxylate transport system (PDB:4GCZ)	COG2202!!!COG3706!!!COG4191	94.3121	2.59499e-20	1.89401e-19	0	0.9167	0	0	1	12	89	2
	Carbonic anhydrase (CynT) (PDB:1EKJ) (PUBMED:22081392)	COG0288	94.3121	2.59499e-20	1.89401e-19	0	0.9167	0	0	1	12	89	2
	Ribosome biogenesis GTPase RsgA (RsgA) (PDB:1T9H)	COG1162	94.3121	2.59499e-20	1.89401e-19	0	0.9167	0	0	1	12	89	2
	Uncharacterized conserved protein YukJ, DUF2278 family (YukJ)	COG5634	94.3121	2.59499e-20	1.89401e-19	0	0.9167	0	0	1	12	89	2
	Invasion protein IalB, involved in pathogenesis (IalB) (PDB:3DTD)	COG5342	85.3626	2.16932e-18	1.54324e-17	0	0.9167	0.0112	0	1	12	89	2
	Uncharacterized HEPN domain protein YutE, UPF0331/DUF86 family (YutE) (PDB:1YLM) (PUBMED:26112399)	COG2445	84.8193	2.8375e-18	1.96873e-17	0	0.8333	0	0	1	12	89	2
	DNA repair enzyme Ada (O6-methylguanine-DNA--protein-cysteine methyltransferase) (AdaB) (PDB:6RLA) (PUBMED:29061663)	COG0350	84.8193	2.8375e-18	1.96873e-17	0	0.8333	0	0	1	12	89	2
	Adenosine deaminase (Add) (PDB:1A4L)	COG1816	84.8193	2.8375e-18	1.96873e-17	0	0.8333	0	0	1	12	89	2
	Chloramphenicol 3-O-phosphotransferase (PDB:1GRQ)	COG3896	84.8193	2.8375e-18	1.96873e-17	0	0.8333	0	0	1	12	89	2
	Isopentenyldiphosphate isomerase (Idi) (PDB:1NFS)	COG1443	77.7316	9.40831e-17	6.18418e-16	0	0.9167	0.0225	0	1	12	89	2
	Uncharacterized protein, contains phage Mu head morphogenesis gpF-like domain	COG2369	75.9532	2.26354e-16	1.42135e-15	0	0.8333	0.0112	0	1	12	89	2
	Phage terminase, large subunit GpA (gpA1)	COG5525	75.9532	2.26354e-16	1.42135e-15	0	0.8333	0.0112	0	1	12	89	2
	Uncharacterized conserved protein (PDB:4LQE)	COG4815	75.5377	2.77877e-16	1.7256e-15	0	0.75	0	0	1	12	89	2
	NADH pyrophosphatase NudC, Nudix superfamily (NPY1)	COG2816	66.4495	2.45617e-14	1.38037e-13	0	0.6667	0	0	1	12	89	2
	2-Methylisocitrate lyase and related enzymes, PEP mutase family (PrpB) (PDB:1XG3)	COG2513	66.4495	2.45617e-14	1.38037e-13	0	0.6667	0	0	1	12	89	2
	Signal transduction histidine kinase (BaeS) (PDB:1JOY)!!!CheY-like REC (receiver) domain, includes chemotaxis protein CheY and sporulation regulator Spo0F (CheY) (PDB:6QRJ)	COG0642!!!COG0784	66.4495	2.45617e-14	1.38037e-13	0	0.6667	0	0	1	12	89	2
	Putative cell wall-binding domain (amidase enhancer), LytB superfamily (LytB) (PDB:5J6Q)	COG2247	66.4495	2.45617e-14	1.38037e-13	0	0.6667	0	0	1	12	89	2
	UDP-galactopyranose mutase (Glf) (PDB:1I8T)	COG0562	57.5379	1.97281e-12	1.05592e-11	0	0.5833	0	0	1	12	89	2
	Alkylhydroperoxidase family enzyme, contains CxxC motif (YciW) (PDB:1GU9)	COG2128	57.5379	1.97281e-12	1.05592e-11	0	0.5833	0	0	1	12	89	2
	Phospholipase/lecithinase/hemolysin (PDB:6JL1)	COG3240	57.5379	1.97281e-12	1.05592e-11	0	0.5833	0	0	1	12	89	2
	Phage terminase large subunit (XtmB) (PDB:4IDH)	COG1783	49.019	1.29239e-10	5.00912e-10	0	0.5833	0.0112	0	1	12	89	2
	Ankyrin repeat (ANKYR) (PDB:6AUN)!!!Heme/copper-type cytochrome/quinol oxidase, subunit 2 (CyoA) (PDB:1CYW)	COG0666!!!COG1622	48.8184	1.42591e-10	5.50765e-10	0	0.5	0	0	1	12	89	2
	Predicted transcriptional regulator, contains ribbon-helix-helix (RHH_1) domain (PutA1) (PDB:6IYA)	COG3905	40.2746	9.31842e-09	3.38961e-08	0	0.4167	0	0	1	12	89	2
	B3/B4 domain (DNA/RNA-binding domain of Phe-tRNA-synthetase) (B3/B4)	COG3382	40.2746	9.31842e-09	3.38961e-08	0	0.4167	0	0	1	12	89	2
	DNA modification methylase (YhdJ) (PDB:1BOO)	COG0863	38.661	2.0477e-08	7.42457e-08	0	0.8333	0.1011	0	1	12	89	2
	(p)ppGpp synthase/hydrolase, HD superfamily (SpoT) (PDB:1TDJ)!!!Na+/proline symporter (PutP) (PDB:5NVA)	COG0317!!!COG0591	34.2971	1.71472e-07	5.96702e-07	0	0.75	0.0899	0	1	12	89	2
	Predicted transposase YbfD/YdcC associated with H repeats (YhhI)	COG5433	31.8914	5.51659e-07	1.8291e-06	0	0.3333	0	0	1	12	89	2
	Glycine/D-amino acid oxidase (deaminating) (DadA) (PDB:3AWI)	COG0665	31.8914	5.51659e-07	1.8291e-06	0	0.3333	0	0	1	12	89	2
	HD superfamily phosphohydrolase (YdhJ) (PDB:2HEK)	COG1078	31.8914	5.51659e-07	1.8291e-06	0	0.3333	0	0	1	12	89	2
	Protein-tyrosine phosphatase (CDC14) (PDB:1D5R)	COG2453	31.8914	5.51659e-07	1.8291e-06	0	0.3333	0	0	1	12	89	2
	Cell wall-associated hydrolase, NlpC_P60 family (NlpC) (PDB:2EVR)	COG0791	27.4489	4.7401e-06	1.4924e-05	0	0.75	0.1236	0	1	12	89	2
	Membrane-bound inhibitor of C-type lysozyme (MliC) (PDB:2F09)	COG3895	24.1437	2.33128e-05	6.95056e-05	0	0.3333	0.0112	0	1	12	89	2
	RNA 2',3'-cyclic phosphodiesterase (2'-5' RNA ligase) (ThpR) (PDB:1IUH) (PUBMED:25239919)	COG1514	23.684	2.90765e-05	8.48882e-05	0	0.25	0	0	1	12	89	2
	Transposase (InsQ)	COG0675	23.684	2.90765e-05	8.48882e-05	0	0.25	0	0	1	12	89	2
	Ribose 5-phosphate isomerase RpiB (RpiB) (PDB:1NN4)!!!ADP-ribose pyrophosphatase YjhB, NUDIX family (YjhB) (PDB:3GZ5)	COG0698!!!COG1051	23.684	2.90765e-05	8.48882e-05	0	0.25	0	0	1	12	89	2
	Uncharacterized protein, contains DUF2293 domain	COG5586	23.684	2.90765e-05	8.48882e-05	0	0.25	0	0	1	12	89	2
	Pyridoxal/pyridoxine/pyridoxamine kinase (PdxK) (PDB:5ZW9) (PUBMED:19096365;23189126)	COG2240	23.684	2.90765e-05	8.48882e-05	0	0.25	0	0	1	12	89	2
	3',5'-cyclic AMP phosphodiesterase CpdA (CpdA) (PDB:2ZO9)	COG1409	23.684	2.90765e-05	8.48882e-05	0	0.25	0	0	1	12	89	2
	Superfamily II DNA or RNA helicase (SSL2) (PDB:6JDE)!!!Uncharacterized conserved protein	COG1061!!!COG4951	23.684	2.90765e-05	8.48882e-05	0	0.25	0	0	1	12	89	2
	Plasmid maintenance system killer protein (HigB)	COG3549	21.3763	8.79316e-05	0.000250216	0	0.5833	0.0899	0	1	12	89	2
	Plasmid stabilization system protein ParE (ParE) (PDB:3KXE)	COG3668	20.3352	0.000144645	0.000407471	0	0.8333	0.2247	0	1	12	89	2
	Fido, protein-threonine AMPylation domain (FIDO) (PDB:2F6S) (PUBMED:19503829)	COG2184	18.9724	0.000277021	0.000772633	0	0.3333	0.0225	0	1	12	89	2
Rickettsia	Protein required for attachment to host cells	COG5622	96.1343	1.05326e-20	8.27879e-20	0	0.0833	1	0	1	12	89	2
	ABC-type transport system involved in Fe-S cluster assembly, permease and ATPase components (ATM1) (PDB:4MRN)	COG5265	88.5939	4.3907e-19	3.16356e-18	0	0.0833	0.9888	0	1	12	89	2
	Cupin domain protein related to quercetin dioxygenase (QdoI) (PDB:2H0V)	COG1917	83.7493	4.8151e-18	3.32035e-17	0	0	0.9663	0	1	12	89	2
	CTP synthase (UTP-ammonia lyase) (PyrG) (PDB:1S1M)	COG0504	81.2251	1.67586e-17	1.14858e-16	0	0.1667	0.9888	0	1	12	89	2
	SAM-dependent methyltransferase (SmtA) (PDB:5DNK)!!!Predicted regulatory domain of a methyltransferase (PDB:5DNK)	COG0500!!!COG4797	79.22	4.51159e-17	3.03654e-16	0	0.9167	1	0	1	12	89	2
	Patatin-like phospholipase/acyl hydrolase, includes sporulation protein CotR (PATA) (PDB:1OXW)	COG3621	79.22	4.51159e-17	3.03654e-16	0	0.9167	1	0	1	12	89	2
	Predicted polyhydroxyalkanoate (PHA)-binding protein, phasin family (Phasin)	COG5490	78.4349	6.64838e-17	4.44808e-16	0	0	0.9551	0	1	12	89	2
	Guanine-nucleotide exchange factor YEL1, contains Sec7 domain (PDB:1BC9)	COG5307	74.64	4.3277e-16	2.6581e-15	0	0.1667	0.9775	0	1	12	89	2
	ABC-type uncharacterized transport system, periplasmic component (PDB:3LFT)	COG2984	73.6098	7.1949e-16	4.37139e-15	0	0	0.9438	0	1	12	89	2
	FMN-dependent dehydrogenase, includes L-lactate dehydrogenase and type II isopentenyl diphosphate isomerase (LldD) (PDB:6AI7)	COG1304	73.6098	7.1949e-16	4.37139e-15	0	0	0.9438	0	1	12	89	2
	dTDP-4-dehydrorhamnose reductase (RfbD) (PDB:1KBZ)	COG1091	68.2121	1.03048e-14	5.90948e-14	0	0.3333	0.9888	0	1	12	89	2
	Phosphotransacetylase (includes Pta, EutD and phosphobutyryltransferase) (Pta) (PDB:1QZT) (PUBMED:28754323)	COG0280	65.3158	4.29344e-14	2.40091e-13	0	0	0.9213	0	1	12	89	2
	Septal ring factor EnvC, activator of murein hydrolases AmiA and AmiB (EnvC)	COG4942	62.4127	1.79321e-13	9.88022e-13	0	0.9167	0.9888	0	1	12	89	2
	ABC-type uncharacterized transport system, permease component	COG4120	61.7256	2.51481e-13	1.37885e-12	0	0	0.9101	0	1	12	89	2
	NDP-sugar epimerase, includes UDP-GlcNAc-inverting 4,6-dehydratase FlaA1 and capsular polysaccharide biosynthesis protein EpsC (FlaA1) (PDB:2GN4)	COG1086	60.09	5.62366e-13	3.06844e-12	0	0.3333	0.9888	0.5	1	12	89	2
	ABC-type uncharacterized transport system, ATPase component (PhnK)	COG1101	52.5832	2.24959e-11	1.11389e-10	0	0	0.8764	0	1	12	89	2
	Acetate kinase (AckA) (PDB:3SK3)	COG0282	51.72	3.43617e-11	1.52823e-10	0	0.0833	0.8989	0	1	12	89	2
	Membrane carboxypeptidase/penicillin-binding protein PbpC (PbpC)	COG4953	49.9945	8.01068e-11	3.13728e-10	0	0	0.8652	0	1	12	89	2
	Prolyl endopeptidase PreP, S9A serine peptidase family (PreP) (PDB:1E5T)	COG1505	49.9945	8.01068e-11	3.13728e-10	0	0	0.8652	0	1	12	89	2
	UDP-N-acetylglucosamine 2-epimerase (WecB) (PDB:1F6D) (PUBMED:26641313;30389844)	COG0381	49.5782	9.82502e-11	3.83449e-10	0	0.5833	1	0.5	1	12	89	2
	Uncharacterized membrane protein YuzA, DUF378 family (YuzA)	COG2155	48.4652	1.69536e-10	6.50369e-10	0	0	0.8764	0.5	1	12	89	2
	Uncharacterized conserved protein YfaS, alpha-2-macroglobulin family (YfaS) (PDB:2A73)	COG2373	43.243	2.18527e-09	8.10643e-09	0	0	0.8315	0	1	12	89	2
	Membrane-anchored protein YidD, putatitve component of membrane protein insertase Oxa1/YidC/SpoIIIJ (YidD)	COG0759	37.3106	3.95517e-08	1.42946e-07	0	0.9167	0.9551	0	1	12	89	2
	Uncharacterized conserved protein, phosphatidylethanolamine-binding protein (PEBP) family (PEBP) (PDB:1A44)	COG1881	36.0859	7.18161e-08	2.57896e-07	0	0	0.7865	0	1	12	89	2
	DNA repair enzyme Ada (O6-methylguanine-DNA--protein-cysteine methyltransferase) (AdaB) (PDB:6RLA) (PUBMED:29061663)!!!Methylphosphotriester-DNA--protein-cysteine methyltransferase (N-terminal fragment of Ada), contains Zn-binding and two AraC-type DNA-binding domains (AdaA) (PDB:1ADN)	COG0350!!!COG2169	36.0859	7.18161e-08	2.57896e-07	0	0	0.7865	0	1	12	89	2
	Cation transport regulator ChaB (ChaB) (PDB:1SG7)	COG4572	34.5586	1.50998e-07	5.27088e-07	0	0	0.7753	0	1	12	89	2
	23S rRNA A2030 N6-methylase RlmJ (RlmJ) (PDB:2OO3)	COG2961	34.5586	1.50998e-07	5.27088e-07	0	0	0.7753	0	1	12	89	2
	3-methyladenine DNA glycosylase AlkD (AlkD) (PDB:3JX7)	COG4912	30.4468	1.11148e-06	3.66788e-06	0	0	0.7416	0	1	12	89	2
	Tetratricopeptide (TPR) repeat (TPR) (PDB:3AS4)!!!Outer membrane protein chaperone/metalloprotease BepA/YfgC, contains M48 and TPR domains (BepA) (PDB:6AIT) (PUBMED:24003122)	COG0457!!!COG4783	30.4444	1.11277e-06	3.66788e-06	0	0.1667	0.8202	0	1	12	89	2
	Amino acid permease (SdaC)	COG0814	29.2097	2.02337e-06	6.5541e-06	0	0	0.7303	0	1	12	89	2
	Predicted nuclease of the RNAse H fold, HicB family (HicB)	COG4226	28.0312	3.57763e-06	1.13275e-05	0	0.0833	0.764	0	1	12	89	2
	Fic family protein (PDB:3CUC)	COG3177	27.4069	4.83721e-06	1.51872e-05	0	0.1667	0.7978	0	1	12	89	2
	Na+/H+ antiporter NhaA (NhaA) (PDB:1ZCD) (PUBMED:25746996)	COG3004	26.7758	6.56016e-06	2.05393e-05	0	0.0833	0.7528	0	1	12	89	2
	Capsular polysaccharide biosynthesis protein	COG4421	25.8721	1.01437e-05	3.11518e-05	0	0	0.6966	0	1	12	89	2
	Type I site-specific restriction-modification system, R (restriction) subunit and related helicases ... (PDB:2W00)	COG0610	22.9796	4.07809e-05	0.000118139	0	0	0.6629	0	1	12	89	2
	Serine protease inhibitor ecotin (Eco) (PDB:1SLU)	COG4574	22.3729	5.45559e-05	0.000156831	0	0.0833	0.7079	0	1	12	89	2
	Hemoglobin-like flavoprotein (Hmp) (PDB:3OZU)!!!Flavodoxin/ferredoxin--NADP reductase (Fpr) (PDB:3OZU)	COG1017!!!COG1018	22.1018	6.21269e-05	0.000178139	0	0	0.6517	0	1	12	89	2
	Mg2+ and Co2+ transporter CorA (CorA) (PDB:2BBH)	COG0598	21.4004	8.69237e-05	0.000247975	0	0.0833	0.6966	0	1	12	89	2
	Peptidoglycan/LPS O-acetylase OafA/YrhL, contains acyltransferase and SGNH-hydrolase domains (OafA)	COG1835	21.2538	9.32396e-05	0.00026465	0	0	0.6404	0	1	12	89	2
	DNA repair photolyase (SplB)	COG1533	19.6759	0.000198122	0.000555333	0	0	0.618	0	1	12	89	2
	HEAT repeat (HEAT) (PDB:1OYZ)!!!Predicted NTPase, NACHT family domain (NACHT)	COG1413!!!COG5635	19.2808	0.000239173	0.000668732	0	0.1667	0.7191	0	1	12	89	2
	ABC-type uncharacterized transport system, permease and ATPase components (YddA) (PDB:6JBJ)	COG4178	18.9276	0.000282981	0.000787303	0	0	0.6067	0	1	12	89	2
Torix, Megaira	Transketolase (TktA) (PDB:1AY0)	COG0021	104	2.14418e-22	1.70926e-21	0	1	0	1	1	12	89	2
	Transaldolase/fructose-6-phosphate aldolase (TalA) (PDB:1F05)	COG0176	104	2.14418e-22	1.70926e-21	0	1	0	1	1	12	89	2
	Glucose-6-phosphate isomerase (Pgi) (PDB:1B0Z)	COG0166	104	2.14418e-22	1.70926e-21	0	1	0	1	1	12	89	2
	Signal transduction histidine kinase (BaeS) (PDB:1JOY)!!!HPt (histidine-containing phosphotransfer) domain (HPtr) (PDB:3IQT)!!!Two-component response regulator, PleD family, consists of two REC domains and a diguanylate cyclase (GGDEF) domain (PleD) (PDB:1W25)	COG0642!!!COG2198!!!COG3706	99.4356	2.05516e-21	1.62676e-20	0	1	0	0.5	1	12	89	2
	Membrane-associated enzyme, PAP2 (acid phosphatase) superfamily	COG3907	96.0132	1.11833e-20	8.72917e-20	0	1	0.0112	1	1	12	89	2
	Pentose-5-phosphate-3-epimerase (Rpe) (PDB:1H1Y)	COG0036	95.6224	1.35694e-20	1.03755e-19	0	0.9167	0	1	1	12	89	2
	Broad specificity phosphatase PhoE (PhoE) (PDB:1EBB)	COG0406	95.6224	1.35694e-20	1.03755e-19	0	0.9167	0	1	1	12	89	2
	Nucleoside-diphosphate-sugar epimerase (WcaG) (PDB:2X4G)	COG0451	88.9652	3.65428e-19	2.64994e-18	0	1	0.0225	1	1	12	89	2
	23S rRNA pseudoU1915 N3-methylase RlmH (RlmH) (PDB:1NS5)	COG1576	87.6685	6.93832e-19	4.96731e-18	0	0.8333	0	1	1	12	89	2
	F420-0:Gamma-glutamyl ligase (F420 biosynthesis) (CofE) (PDB:2G9I)	COG1478	80.2115	2.7649e-17	1.88348e-16	0	0.75	0	1	1	12	89	2
	Ser/Thr protein kinase RdoA involved in Cpx stress response, MazF antagonist (SrkA) (PDB:1ZYL)	COG2334	73.3196	8.30262e-16	5.01728e-15	0	0.6667	0	1	1	12	89	2
	Glucosamine 6-phosphate synthetase, contains amidotransferase and phosphosugar isomerase domains (GlmS) (PDB:2J6H)	COG0449	71.286	2.26386e-15	1.33925e-14	0	0.0833	0	1	1	12	89	2
	Acetyltransferase, isoleucine patch superfamily (WbbJ)!!!Predicted dehydrogenase (MviM) (PDB:3UUW)	COG0110!!!COG0673	71.286	2.26386e-15	1.33925e-14	0	0.0833	0	1	1	12	89	2
	Multidrug transporter EmrE and related cation transporters (EmrE) (PDB:2I68)	COG2076	57.0393	2.52071e-12	1.34278e-11	0	1	0.1011	1	1	12	89	2
	Di- and tricarboxylate antiporter (CitT) (PDB:4F35)	COG0471	54.8369	7.43905e-12	3.71622e-11	0	0.25	0	1	1	12	89	2
	16S rRNA G1207 methylase RsmC (RsmC) (PDB:1DUS)	COG2813	52.5263	2.31328e-11	1.13049e-10	0	0.0833	0.0112	1	1	12	89	2
	Glycosyltransferase involved in cell wall bisynthesis (RfaB) (PDB:2IV7)!!!Radical SAM superfamily maturase, SkfB/NifB/PqqE family (SkfB) (PDB:6Q2P) (PUBMED:23282011)	COG0438!!!COG0535	52.5263	2.31328e-11	1.13049e-10	0	0.0833	0.0112	1	1	12	89	2
	Ectoine hydroxylase-related dioxygenase, phytanoyl-CoA dioxygenase (PhyH) family (PhyH) (PDB:2A1X)	COG5285	52.5263	2.31328e-11	1.13049e-10	0	0.0833	0.0112	1	1	12	89	2
	Phosphoglycerol transferase MdoB/OpgB, AlkP superfamily (MdoB) (PDB:3LXQ)	COG1368	48.6361	1.55913e-10	6.00159e-10	0	1	0.1348	1	1	12	89	2
	Nucleoside 2-deoxyribosyltransferase (RCL) (PDB:1F8X)	COG3613	48.2491	1.88481e-10	7.20586e-10	0	0.5	0	0.5	1	12	89	2
	UDP-N-acetyl-D-mannosaminuronate dehydrogenase (WecC) (PDB:3OJL)	COG0677	46.0101	5.64359e-10	2.14304e-09	0	0.1667	0.0112	1	1	12	89	2
	Threonine aldolase (GLY1) (PDB:4LNJ)	COG2008	46.0101	5.64359e-10	2.14304e-09	0	0.1667	0.0112	1	1	12	89	2
	Nitroreductase (NfnB) (PDB:1F5V)	COG0778	42.3593	3.36614e-09	1.24458e-08	0	0.4167	0.0225	1	1	12	89	2
	Peptidoglycan/xylan/chitin deacetylase, PgdA/NodB/CDA1 family (CDA1) (PDB:1NY1)	COG0726	40.7232	7.48566e-09	2.75865e-08	0	0.8333	0.0899	0.5	1	12	89	2
	DNA replication protein DnaC (DnaC) (PDB:2QGZ)	COG1484	34.0698	1.91505e-07	6.50306e-07	0	0.8333	0.1461	1	1	12	89	2
	Glyoxalase ElbB, DJ-1 superfamily (ElbB) (PDB:1VHQ) (PUBMED:26678554)	COG3155	29.641	1.64211e-06	5.34994e-06	0	0.25	0	0.5	1	12	89	2
	Phosphopantetheinyl transferase (Sfp) (PDB:1QR0)	COG2091	28.8922	2.35927e-06	7.53359e-06	0	0.0833	0	0.5	1	12	89	2
	Protein-L-isoaspartate O-methyltransferase (Pcm) (PDB:3LBF) (PUBMED:24909784)	COG2518	28.8922	2.35927e-06	7.53359e-06	0	0.0833	0	0.5	1	12	89	2
	Glutamine phosphoribosylpyrophosphate amidotransferase (PurF) (PDB:1ECB)!!!tRNA(Ile)-lysidine synthase TilS/MesJ (TilS) (PDB:1NI5) (PUBMED:21435031)	COG0034!!!COG0037	28.8922	2.35927e-06	7.53359e-06	0	0.0833	0	0.5	1	12	89	2
	MbtH family protein, regulates adenylation domains of NRPSs (MbtH) (PDB:2GPF) (PUBMED:21890635;29921120)	COG3251	28.8922	2.35927e-06	7.53359e-06	0	0.0833	0	0.5	1	12	89	2
	Membrane protein involved in the export of O-antigen and teichoic acid (RfbX)	COG2244	28.8922	2.35927e-06	7.53359e-06	0	0.0833	0	0.5	1	12	89	2
	D-alanyl-D-alanine carboxypeptidase (DacB) (PDB:1W5D)	COG2027	28.5667	2.76156e-06	8.79319e-06	0	0.0833	0.0449	1	1	12	89	2
	Tetratricopeptide (TPR) repeat (TPR) (PDB:3AS4)!!!DNA-binding transcriptional regulator, CsgD family (CsgD)	COG0457!!!COG2771	27.5227	4.57413e-06	1.44419e-05	0	0.8333	0.1573	0.5	1	12	89	2
	ABC-type nitrate/sulfonate/bicarbonate transport system, ATPase component (TauB)!!!Extracellular substrate-binding protein	COG1116!!!COG4754	26.7418	6.66876e-06	2.08214e-05	0	0.1667	0.0449	1	1	12	89	2
	dTDP-4-amino-4,6-dideoxygalactose transaminase (WecE) (PDB:4PIW) (PUBMED:15271350)	COG0399	24.6251	1.84934e-05	5.55792e-05	0	0.0833	0.0562	1	1	12	89	2
	mRNA-degrading endonuclease RelE, toxin component of the RelBE toxin-antitoxin system (RelE) (PDB:1WMI)	COG2026	22.4172	5.3408e-05	0.00015432	0	1	0.3034	0.5	1	12	89	2
	RecA-family ATPase (RepA)	COG3598	22.402	5.37988e-05	0.000155051	0	0.3333	0.0225	0.5	1	12	89	2
	Multisubunit Na+/H+ antiporter, MnhF subunit (MnhF) (PDB:6CFW)	COG2212	20.913	0.00010975	0.000310727	0	1	0.3596	1	1	12	89	2
	Dihydroneopterin aldolase (FolB) (PDB:1B9L)	COG1539	20.4421	0.000137446	0.000388164	0	0.1667	0.0674	1	1	12	89	2
	DNA-binding response regulator, NarL/FixJ family, contains REC and HTH domains (CitB) (PDB:1A04)	COG2197	18.6059	0.000329799	0.000915295	0	0.3333	0.0899	1	1	12	89	2
Rickettsia, Torix	O-antigen ligase (RfaL)	COG3307	104	2.14417e-22	1.70926e-21	0	1	1	0	1	12	89	2
	Uncharacterized protein, contains Zn-finger domain (PDB:2JRR)	COG4391	104	2.14417e-22	1.70926e-21	0	1	1	0	1	12	89	2
	Lipopolysaccharide export system protein LptA (LptA) (PDB:2R19)	COG1934	104	2.14417e-22	1.70926e-21	0	1	1	0	1	12	89	2
	Uncharacterized conserved protein	COG5375	104	2.14417e-22	1.70926e-21	0	1	1	0	1	12	89	2
	Phosphorylcholine metabolism protein LicD (LicD)	COG3475	77.3438	1.13939e-16	7.23542e-16	0	1	0.9888	0	1	12	89	2
	FoF1-type ATP synthase AtpZ/Atp1/AtpQ subunit, putative Ca2+/Mg2+ transporter (AtpZ) (PUBMED:12917488;23123906)	COG5336	77.3438	1.13939e-16	7.23542e-16	0	1	0.9888	0	1	12	89	2
	Predicted rRNA methylase YqxC, contains S4 and FtsJ domains (YqxC) (PDB:3OPN)	COG1189	77.3438	1.13939e-16	7.23542e-16	0	1	0.9888	0	1	12	89	2
	Lipopolysaccharide biosynthesis regulator YciM/LapB, contains six TPR domains and a C-terminal metal-binding domain (LapB) (PDB:4ZLH) (PUBMED:24187084;24266962)	COG2956	77.3438	1.13939e-16	7.23542e-16	0	1	0.9888	0	1	12	89	2
	Uncharacterized coiled-coil protein, contains DUF342 domain!!!Type IV secretory pathway, VirB6 component (VirB6)	COG1340!!!COG3704	50.9136	5.10391e-11	2.02e-10	0	1	0.9888	0.5	1	12	89	2
